# Supplementary material for: Predictors of Sentinel Lymph Node Metastasis in Postoperatively Upgraded Invasive Breast Carcinoma Patients
Source: Cancers (Basel). 2021 Aug 14;13(16):4099. doi: 10.3390/cancers13164099 (PMC8392104; doi:10.3390/cancers13164099)
Supplement: Supplementary file 1 [file cancers-13-04099-s001.zip]

Archive with 1 entries (1 files):
- cancers-1298192-supplementary.pdf
